# Supplementary material for: Complete Chloroplast Genome of Pinus massoniana (Pinaceae): Gene Rearrangements, Loss of ndh Genes, and Short Inverted Repeats Contraction, Expansion
Source: Molecules. 2017 Sep 11;22(9):1528. doi: 10.3390/molecules22091528 (PMC6151703; doi:10.3390/molecules22091528)
Supplement: Supplementary file 1 [file molecules-22-01528-s001.zip]

Archive with 5 entries (4 files):
- Supplementary File back/
- Supplementary File back/Supplementary Table 1 Comparison of general organization of chloroplast genome.xlsx
- Supplementary File back/Supplementary Table 2 The shared protein-coding genes used in phylogenetic analysis.xlsx
- Supplementary File back/Supplementary Table 3 The average similarity scores of 56 shared protein-coding genes sequences among species.xlsx
- Supplementary File back/Supplementary Table 4 The species used in phylogenetic analysis.xlsx
