# Supplementary material for: Complete Chloroplast Genome of Pinus massoniana (Pinaceae): Gene Rearrangements, Loss of ndh Genes, and Short Inverted Repeats Contraction, Expansion
Source: Molecules. 2017 Sep 11;22(9):1528. doi: 10.3390/molecules22091528 (PMC6151703; doi:10.3390/molecules22091528)
Supplement: Supplementary file 1 [file molecules-22-01528-s001.zip › Supplementary File back/Supplementary Table 1 Comparison of general organization of chloroplast genome.xlsx]

## Sheet: Sheet1
Species	Size	LSC	SSC	IR	Family	Genus	sect	No. Genebank
Pinus massoniana	119763	65563	53230	485	Pinaceae	Pinus	sect. Pinus	MF564195
Pinus tabuliformis	119646	65618	53038	495	Pinaceae	Pinus	sect. Pinus	KT740995
Pinus taiwanensis	119741	65670	53080	485	Pinaceae	Pinus	sect. Pinus	KP771703
Pinus thunbergii	119707	65696	53020	495	Pinaceae	Pinus	sect. Pinus	D17510
Pinus sylvestris	119758	65559	53209	495	Pinaceae	Pinus	sect. Pinus	KR476379
Pinus taeda	121530	66272	54288	485	Pinaceae	Pinus	sect. Pinus	KC427273
Pinus contorta	120438	-	-	-	Pinaceae	Pinus	sect. Pinus	EU998740
Pinus arizonica	120844	-	-	-	Pinaceae	Pinus	sect. Pinus	JN854216
Pinus pinaster	120054	-	-	-	Pinaceae	Pinus	sect. Pinus	FJ899583
Pinus bungeana	117861	65737	51538	475	Pinaceae	Pinus	sect. Parrya	KR873010
Pinus koraiensis	117190	64523	51717	475	Pinaceae	Pinus	sect. Cembra	AY228468
Pinus armandii	117265	64548	51767	475	Pinaceae	Pinus	sect. Cembra	KP412541
Pinus sibirica	116635	63908	51781	473	Pinaceae	Pinus	sect. Cembra	KT723438
Cryptomeria japonica	131810	93815	37445	275	Taxodiaceae	-	-	AP009377
Taiwania flousiana	131413	94437	36434	271	Taxodiaceae	-	-	KC427274
Ginkgo biloba	156945	99221	22258	17733	Ginkgoaceae	-	-	AB684440
Piper cenocladum	160624	87668	18878	27039	Magnoliaceae	-	-	DQ887677
Drimys granadensis	160604	88685	18621	26649	Magnoliaceae	-	-	DQ887676
Magnolia officinalis	160183	88210	18843	26565	Magnoliaceae	-	-	JN867579
Liriodendron chinense	159429	87766	18997	26333	Magnoliaceae	-	-	KU170538
Populus euphratica	156766	84888	16591	27646	Salicaceae	-	-	KJ624919
Populus trichocarpa	157033	85129	16600	27652	Salicaceae	-	-	EF489041
