# Supplementary material for: Complete Chloroplast Genome of Pinus massoniana (Pinaceae): Gene Rearrangements, Loss of ndh Genes, and Short Inverted Repeats Contraction, Expansion
Source: Molecules. 2017 Sep 11;22(9):1528. doi: 10.3390/molecules22091528 (PMC6151703; doi:10.3390/molecules22091528)
Supplement: Supplementary file 1 [file molecules-22-01528-s001.zip › Supplementary File back/Supplementary Table 2 The shared protein-coding genes used in phylogenetic analysis.xlsx]

## Sheet: table
name	name	name	name
accD	psaC	psbM	rpoC1
atpA	psaI	psbN	rpoC2
atpB	psaJ	psbT	rps11
atpE	psbA	rbcL	rps12
atpH	psbB	rpl14	rps14
atpI	psbC	rpl16	rps15
chlB	psbD	rpl2	rps18
chlL	psbE	rpl20	rps19
chlN	psbF	rpl22	rps2
petA	psbH	rpl32	rps3
petB	psbI	rpl33	rps4
petG	psbJ	rpl36	rps7
psaA	psbK	rpoA	rps8
psaB	psbL	rpoB	ycf12
