# Supplementary material for: Complete Chloroplast Genome of Pinus massoniana (Pinaceae): Gene Rearrangements, Loss of ndh Genes, and Short Inverted Repeats Contraction, Expansion
Source: Molecules. 2017 Sep 11;22(9):1528. doi: 10.3390/molecules22091528 (PMC6151703; doi:10.3390/molecules22091528)
Supplement: Supplementary file 1 [file molecules-22-01528-s001.zip › Supplementary File back/Supplementary Table 3 The average similarity scores of 56 shared protein-coding genes sequences among species.xlsx]

## Sheet: Sheet1
Abies koreana	86.8106
Abies nephrolepis	86.8106
Cedrus deodara
Cryptomeria japonica
Picea glauca
Picea sitchensis
Pinus armandii
Pinus bungeana
Pinus contorta
Pinus koraiensis
Pinus massoniana
Pinus sibirica
Pinus tabuliformis
Pinus taeda
Pinus taiwanensis
Taiwania flousiana

## Sheet: Sheet2
	Pinus koraiensis	Pinus contorta	Abies koreana	Abies nephrolepis	Pinus bungeana	Pinus taeda	Pinus taiwanensis	Cedrus deodara	Pinus armandii	Pinus tabuliformis	Pinus massoniana	Picea glauca	Picea sitchensis	Pinus sibirica	Ginkgo biloba	Taiwania flousiana	Cryptomeria japonica
Pinus koraiensis		91.7067	91.3921	91.3897	95.6316	93.4516	93.9991	92.0029	96.3045	93.8264	93.7551	92.6534	92.7276	95.5503	82.9994	75.7402	77.2822
Pinus contorta	91.7067		93.0391	93.0367	95.5276	97.3882	96.9593	93.6195	95.0781	97.1763	96.6653	94.3539	94.379	94.5649	84.5832	77.6199	79.1283
Abies koreana	91.3921	93.0391		99.9976	95.1923	94.9569	94.967	96.832	94.9054	95.1693	94.7711	96.0735	96.1596	94.3097	86.6912	78.9934	80.6014
Abies nephrolepis	91.3897	93.0367	99.9976		95.1899	94.9545	94.9646	96.8296	94.903	95.1669	94.7687	96.0711	96.1572	94.3073	86.6912	78.9911	80.5991
Pinus bungeana	95.6316	95.5276	95.1923	95.1899		97.3964	97.5112	95.8065	99.1822	97.7333	97.2481	96.5107	96.5641	98.6617	86.4246	79.0857	80.6764
Pinus taeda	93.4516	97.3882	94.9569	94.9545	97.3964		98.8905	95.5279	96.9769	99.119	98.6626	96.2967	96.3261	96.3784	86.3204	79.1792	80.7357
Pinus taiwanensis	93.9991	96.9593	94.967	94.9646	97.5112	98.8905		95.5735	97.4829	99.7701	99.4594	96.299	96.3521	96.726	86.2528	79.0342	80.5901
Cedrus deodara	92.0029	93.6195	96.832	96.8296	95.8065	95.5279	95.5735		95.5077	95.7822	95.3705	96.6737	96.7264	94.9347	87.1922	79.3508	80.9234
Pinus armandii	96.3045	95.0781	94.9054	94.903	99.1822	96.9769	97.4829	95.5077		97.3007	97.2196	96.1957	96.2745	99.0349	86.1885	78.7271	80.3222
Pinus tabuliformis	93.8264	97.1763	95.1693	95.1669	97.7333	99.119	99.7701	95.7822	97.3007		99.2704	96.5042	96.5572	96.741	86.4254	79.0462	80.5637
Pinus massoniana	93.7551	96.6653	94.7711	94.7687	97.2481	98.6626	99.4594	95.3705	97.2196	99.2704		96.0237	96.0742	96.479	86.0051	78.6177	80.197
Picea glauca	92.6534	94.3539	96.0735	96.0711	96.5107	96.2967	96.299	96.6737	96.1957	96.5042	96.0237		99.6802	95.6978	86.9414	79.1946	80.7615
Picea sitchensis	92.7276	94.379	96.1596	96.1572	96.5641	96.3261	96.3521	96.7264	96.2745	96.5572	96.0742	99.6802		95.7716	86.995	79.2115	80.7691
Pinus sibirica	95.5503	94.5649	94.3097	94.3073	98.6617	96.3784	96.726	94.9347	99.0349	96.741	96.479	95.6978	95.7716		85.6448	78.2768	79.805
Ginkgo biloba	82.9994	84.5832	86.6912	86.6912	86.4246	86.3204	86.2528	87.1922	86.1885	86.4254	86.0051	86.9414	86.995	85.6448		77.8486	79.4649
Taiwania flousiana	75.7402	77.6199	78.9934	78.9911	79.0857	79.1792	79.0342	79.3508	78.7271	79.0462	78.6177	79.1946	79.2115	78.2768	77.8486		90.8804
Cryptomeria japonica	77.2822	79.1283	80.6014	80.5991	80.6764	80.7357	80.5901	80.9234	80.3222	80.5637	80.197	80.7615	80.7691	79.805	79.4649	90.8804

## Sheet: Sheet3
	Abies koreana	Abies nephrolepis	Cedrus deodara	Ginkgo biloba	Picea glauca	Picea sitchensis	Pinus armandii	Pinus bungeana	Pinus contorta	Pinus koraiensis	Pinus massoniana	Pinus sibirica	Pinus tabuliformis	Pinus taeda	Pinus taiwanensis
Abies koreana
Abies nephrolepis	99.9976
Cedrus deodara	96.832	96.8296
Ginkgo biloba	86.7738	86.7738	87.3646
Picea glauca	96.0254	96.023	96.7004	86.9929
Picea sitchensis	96.1091	96.1067	96.7507	87.0441	99.6826
Pinus armandii	94.8648	94.8624	95.5506	86.2379	96.2052	96.2817
Pinus bungeana	95.149	95.1466	95.8472	86.4678	96.5179	96.5689	99.1846
Pinus contorta	92.998	92.9956	93.6614	84.6175	94.3611	94.3862	95.0318	95.5276
Pinus koraiensis	91.3484	91.346	92.041	83.0459	92.6582	92.7323	96.3045	95.6316	91.709
Pinus massoniana	94.7353	94.733	95.4182	86.0507	96.038	96.0885	97.1729	97.26	96.6772	93.7531
Pinus sibirica	94.2728	94.2704	94.9597	85.6999	95.5999	95.6713	99.0492	98.6737	94.5773	95.5626	96.503
Pinus tabuliformis	95.1377	95.1353	95.8344	86.4773	96.5231	96.5761	97.2727	97.7499	97.1929	93.845	99.2776	96.7695
Pinus taeda	94.9114	94.909	95.5685	86.3446	96.3014	96.3309	96.949	97.3988	97.3906	93.4564	98.6082	96.393	99.1142
Pinus taiwanensis	94.9355	94.9331	95.6258	86.3047	96.3179	96.371	97.4571	97.5277	96.9758	94.0178	99.4498	96.7546	99.7701	98.8857
