# Supplementary material for: Complete Chloroplast Genome of Pinus massoniana (Pinaceae): Gene Rearrangements, Loss of ndh Genes, and Short Inverted Repeats Contraction, Expansion
Source: Molecules. 2017 Sep 11;22(9):1528. doi: 10.3390/molecules22091528 (PMC6151703; doi:10.3390/molecules22091528)
Supplement: Supplementary file 1 [file molecules-22-01528-s001.zip › Supplementary File back/Supplementary Table 4 The species used in phylogenetic analysis.xlsx]

## Sheet: Sheet1
Species	GenBank No.
Pinus tabuliformis	KT740995
Pinus taiwanensis	KP771703
Pinus contorta	EU998740
Pinus taeda	KC427273
Pinus sibirica	KT723438
Pinus armandii	KP412541
Pinus koraiensis	AY228468
Pinus bungeana	KR873010
Abies koreana	KP742350
Abies nephrolepis	KT834974
Cedrus deodara	AB480043
Picea sitchensis	KU215903
Picea glauca	KT634228
Taiwania flousiana	KC427274
Cryptomeria japonica	AP009377
Ginkgo biloba	AB684440
